# Supplementary material for: Association of Elevated Galectin-4 Concentrations with Obesity, Diabetes, and Cardiovascular Diseases
Source: Int J Mol Sci. 2025 Sep 26;26(19):9402. doi: 10.3390/ijms26199402 (PMC12524632; doi:10.3390/ijms26199402)
Supplement: Supplementary file 1 [file ijms-26-09402-s001.zip]

Archive with 1 entries (1 files):
- ijms-3880315-supplementary.pdf
